# Supplementary material for: Mining Public Mass Spectrometry Data to Characterize the Diversity and Ubiquity of P. aeruginosa Specialized Metabolites
Source: Metabolites. 2020 Nov 5;10(11):445. doi: 10.3390/metabo10110445 (PMC7694397; doi:10.3390/metabo10110445)
Supplement: Supplementary file 1 [file metabolites-10-00445-s001.zip]

Archive with 3 entries (2 files):
- metabolites-943342-supplementary-conversion/
- metabolites-943342-supplementary-conversion/metabolites-943342-supplementary-revised-1-done.docx
- metabolites-943342-supplementary-conversion/metabolites-943342-TableS1.xlsx
