# Supplementary material for: Mining Public Mass Spectrometry Data to Characterize the Diversity and Ubiquity of P. aeruginosa Specialized Metabolites
Source: Metabolites. 2020 Nov 5;10(11):445. doi: 10.3390/metabo10110445 (PMC7694397; doi:10.3390/metabo10110445)
Supplement: Supplementary file 1 [file metabolites-10-00445-s001.zip › metabolites-943342-supplementary-conversion/metabolites-943342-TableS1.xlsx]

## Sheet: Sheet1
StrainID	Species	Colony Morphology	PatientID	FEV1%
VVP0003	P.aeruginosa	non-mucoid	CF229	47.9
VVP0006	P.aeruginosa	non-mucoid	CF302	87.2
VVP0008	P.aeruginosa	non-mucoid	CF246	64.6
VVP0010	P.aeruginosa	non-mucoid	CF222	Unknown
VVP0011	P.aeruginosa	mucoid	CF189	52.9
VVP0039	P.aeruginosa	non-mucoid	CF316	Unknown
VVP0066	P.aeruginosa	non-mucoid	Unknown	Unknown
VVP0068	P.aeruginosa	mucoid	CF193	55.8
VVP0077	P.aeruginosa	non-mucoid	CF41	85.6
